# Supplementary material for: IL-4 and IL-13 Promote Proliferation of Mammary Epithelial Cells through STAT6 and IRS-1
Source: Int J Mol Sci. 2021 Nov 5;22(21):12008. doi: 10.3390/ijms222112008 (PMC8584551; doi:10.3390/ijms222112008)
Supplement: Supplementary file 1 [file ijms-22-12008-s001.zip]

Archive with 1 entries (1 files):
- ijms-1208714-supplementary.pdf
